# Supplementary material for: Diversity of RNA viruses in the cosmopolitan monoxenous trypanosomatid Leptomonas pyrrhocoris
Source: BMC Biol. 2023 Sep 12;21:191. doi: 10.1186/s12915-023-01687-y (PMC10496375; doi:10.1186/s12915-023-01687-y)
Supplement: Supplementary file 1 — Additional file 1: Table S1. Summary of the NGS data obtained for the viral RNAs of the studied trypanosomatid isolates. [file 12915_2023_1687_MOESM1_ESM.xlsx]

## Sheet: dep_ful_inf
country	strain	virus	segment	length, bp	coverage	accession	Note
Belarus	BY-Vi260	tombus-like virus	segment L	3477	3477	OP722800
			segment S	2150	554.561	OP722801
Czechia	CZ-Br02	tombus-like virus	segment L	3477	6091.18	OP722764
			segment S	2150	6319.72	OP722765
		ostravirus	RNA 1	4981	11.3566	OP722828
			RNA 2	4164	12.5415	OP722829
			RNA 3	3963	11.2725	OP722830
			RNA 4	2998	8.26523	OP722831
			RNA 5	1236	5.19522	OP722832	incomplete
			RNA 6	1589	5.45794	OP722833
			RNA 7	1255	5.21687	OP722834
		leishbunyavirus 1	segment L	6199	44119.3	OP722870
			segment S	816	597.057	OP722871
		leishbunyavirus 2	segment L	6196	12062.6	OP722872
			segment S	776	252.197	OP722873
		leishbunyavirus 4	segment L	6441	687.106	OP722874
			segment M	2887	17.4221	OP722875
			segment S	1036	276.779	OP722876
	CZ-HM01	tombus-like virus	segment L	3472	674.957	OP722766
			segment S	2149	1033.97	OP722767
		leishbunyavirus 3	segment L	6151	45.048	OP722877
			segment M	1862	55.4478	OP722878
			segment S	1499	10.549	OP722879
	CZ-HM02	tombus-like virus	segment L	3477	186.954	OP722768
			segment S	2149	1265.03	OP722769
	CZ-HM04	tombus-like virus	segment L	3477	2011.41	OP722770
			segment S	2149	1419.21	OP722771
	CZ-HM09	tombus-like virus	segment L	3477	2565.94	OP722772
			segment S	2149	2100.98	OP722773
	CZ-Os03	tombus-like virus	segment L	3361	6.41622	OP722774
			segment S	2141	14.5222	OP722775
	CZ-Os11	tombus-like virus	segment L	3468	1605.68	OP722790
			segment S	2149	4716.58	OP722791
	CZ-Pr14	tombus-like virus	segment L	3477	126.62	OP722788
			segment S	2150	83.7091	OP722789
		ostravirus	RNA 1	4969	557.547	OP722849
			RNA 2	4167	84.1133	OP722850
			RNA 3	3973	84.0434	OP722851
			RNA 4	2993	112.082	OP722852
			RNA 5	1209	85.6277	OP722853	incomplete
			RNA 6	1596	182.19	OP722854
			RNA 7	1263	186.545	OP722855
		leishbunyavirus 3	segment L	6166	5663.12	OP722883
			segment M	1862	625.916	OP722884
			segment S	1526	356.459	OP722885
Germany	DE-Je02	tombus-like virus	segment L	3477	32.5555	OP722792
			segment S	2149	413.69	OP722793
Hungary	HU-Va04	tombus-like virus	segment L	3465	1173.67	OP722794
			segment S	2150	8303.13	OP722795
	HU-Va05	leishbunyavirus 3	segment L	6157	266.078	OP722886
			segment M	1862	61.5644	OP722887
			segment S	1528	281.532	OP722888
Italy	IT-Ro01	tombus-like virus	segment L	3477	701.386	OP722796
			segment S	2148	7241.38	OP722797
	IT-Ro06	tombus-like virus	segment L	3460	39.486	OP722798
			segment S	2127	88.6012	OP722799
Lithuania	LT-Vi06	tombus-like virus	segment L	3477	1348.74	OP722782
			segment S	2149	3632.1	OP722783
	LT-Vi08	tombus-like virus	segment L	3477	476.355	OP722784
			segment S	2149	423.216	OP722785
	LT-Vi09	tombus-like virus	segment L	3477	546.605	OP722786
			segment S	2148	4868.63	OP722787
		leishbunyavirus 3	segment L	6152	163.423	OP722880
			segment M	1555	1095.68	OP722881	incomplete
			segment S	1531	364.048	OP722882
Poland	PL-Rz06	tombus-like virus	segment L	3466	62.6789	OP722802
			segment S	2150	140.894	OP722803
		ostravirus	RNA 1	4965	24.6049	OP722856
			RNA 2	4162	15.8988	OP722857
			RNA 3	3965	18.6357	OP722858
			RNA 4	2998	20.5178	OP722859
			RNA 5	2407	15.4924	OP722860
			RNA 6	1595	20.7041	OP722861
			RNA 7	1252	14.7025	OP722862
		leishbunyavirus 3	segment L	6160	1617.46	OP722889	89.8% pairwise identity
			segment L	6157	1680.72	OP722890
			segment M	1862	174.094	OP722891
			segment S	1530	57.0479	OP722892
	PL-Rz13	tombus-like virus	segment L	3477	212.5	OP722804
			segment S	2150	406.814	OP722805
	PL-Rz18	leishbunyavirus 3	segment L	6053	23.004	OP722893
			segment M	1765	47.5938	OP722894	incomplete
			segment S	1505	89.6815	OP722895
Portugal	PT-Li03	tombus-like virus	segment L	3477	940.992	OP722808
			segment S	2149	2296.92	OP722809
	PT-Li06	tombus-like virus	segment L	3477	881.704	OP722806
			segment S	2149	2549.05	OP722807
		leishbunyavirus 4	segment L	6439	11677.2	OP722896
			segment M	2880	360.712	OP722897
			segment S	1035	37052.7	OP722898
Russia	RU-Kr01	tombus-like virus	segment L	3477	230.436	OP722810
			segment S	2149	3456.59	OP722811
		ostravirus	RNA 1	4983	9.07138	OP722863
			RNA 2	4158	5.74305	OP722864
			RNA 3	3965	6.68723	OP722865
			RNA 4	2962	21.7282	OP722866
			RNA 5	1272	23.0723	OP722867	incomplete
			RNA 6	1598	23.7746	OP722868
			RNA 7	1255	19.7464	OP722869
		leishbunyavirus 3	segment L	6170	9849.67	OP722899
			segment M	1862	647.96	OP722900
			segment S	1531	302.068	OP722901
	RU-Mo01	tombus-like virus	segment L	3477	629.397	OP722812
			segment S	2149	4792.92	OP722813
	RU-Mo02	tombus-like virus	segment L	3450	16.9792	OP722814
			segment S	2149	8.74661	OP722815
	RU-Mo203	tombus-like virus	segment L	3477	522.326	OP722816
			segment S	2120	1153.77	OP722817
	RU-Su01	tombus-like virus	segment L	3396	60.4208	OP722818
			segment S	2126	313.141	OP722819
Serbia	SE-Dm04	tombus-like virus	segment L	3477	536.769	OP722820
			segment S	2147	2502.25	OP722821
	SE-Sb02	tombus-like virus	segment L	3477	346.088	OP722822
			segment S	2149	2085.19	OP722823
		leishbunyavirus 2	segment L	6195	58.2944	OP722902
			segment S	733	49.7224	OP722903
		leishbunyavirus 3	segment L	6160	87.4847	OP722904
			segment M	1862	51.3922	OP722905
			segment S	1521	42.686	OP722906
		leishbunyavirus 4	segment L	6382	34.403	OP722907
			segment M	2171	4.77999	OP722908
	SE-Sb07	tombus-like virus	segment L	3477	5108.25	OP722824
			segment S	2149	953.73	OP722825
		leishbunyavirus 2	segment L	6196	1611.6	OP722909
			segment S	768	40.5264	OP722910
		leishbunyavirus 3	segment L	5862	21460	OP722911
			segment M	1862	320.65	OP722912
			segment S	1529	4870.96	OP722913
		leishbunyavirus 4	segment L	6452	1126.34	OP722914
			segment M	2880	68.6652	OP722915
			segment S	1041	454.091	OP722916
		qin-like virus	RNA1	5384	469.1	OP722921
			RNA2	2215	178.805	OP722922
Slovakia	SK-Br02	leishbunyavirus 2	segment L	6196	1395.18	OP722917
			segment S	768	84.0538	OP722918
	SK-Br05	tombus-like virus	segment L	3477	3025.95	OP722826
			segment S	2149	14828	OP722827
Ukraine	UA-Zp01	tombus-like virus	segment L	3463	167.573	OP722776
			segment S	2149	842.867	OP722777
		ostravirus	RNA 1	4971	156.944	OP722835
			RNA 2	4160	163.16	OP722836
			RNA 3	3957	240.001	OP722837
			RNA 4	3002	1255.91	OP722838
			RNA 5	2424	434.126	OP722839
			RNA 6	1599	418.237	OP722840
			RNA 7	1262	178.054	OP722841
	UA-Zp02	tombus-like virus	segment L	3477	244.301	OP722778
			segment S	2150	1633.15	OP722779
		ostravirus	RNA 1	4981	46.3416	OP722842
			RNA 2	4181	31.2958	OP722843
			RNA 3	3979	35.0035	OP722844
			RNA 4	3001	21.1217	OP722845
			RNA 5	2432	19.0077	OP722846
			RNA 6	1615	19.1164	OP722847
			RNA 7	1274	16.222	OP722848
		qin-like virus	RNA1	5336	5.88103	OP722919
			RNA2	2206	4.95432	OP722920
	UA-Zp03	tombus-like virus	segment L	3477	48.1754	OP722780
			segment S	2150	167.987	OP722781
