# Supplementary material for: Diversity of RNA viruses in the cosmopolitan monoxenous trypanosomatid Leptomonas pyrrhocoris
Source: BMC Biol. 2023 Sep 12;21:191. doi: 10.1186/s12915-023-01687-y (PMC10496375; doi:10.1186/s12915-023-01687-y)
Supplement: Supplementary file 2 — Additional file 2: Table S2. Sequence variation in LeppyrTLV1 and LeppyrOV1. [file 12915_2023_1687_MOESM2_ESM.xlsx]

## Sheet: Лист1
tombus	nt total	nt var	% nt var	aa total	aa var	% aa var	dn/ds
ORF1	1683	269	15.9834	561	38	6.77362	0.164502
ORF2	1545	117	7.57282	515	18	3.49515	0.181818
ORF3	1650	141	8.54545	551	24	4.35572	0.205128
Ostra	nt total	nt var	% nt var	aa total	aa var	% aa var	dn/ds
ORF1	4671	344	7.36459	1557	66	4.23892	0.23741
ORF2	3885	451	11.6088	1295	87	6.71815	0.239011
ORF3	3738	238	6.36704	1246	31	2.48796	0.149758
ORF4	2967	192	6.47118	989	14	1.41557	0.0786517
ORF5*	2346	272	11.5942	783	100	12.7714	0.581395
ORF6	1560	92	5.89744	520	24	4.61538	0.352941
ORF7	1224	82	6.69935	408	18	4.41176	0.28125
* based on PLE06, CZP02, CZP01 where full-length sequences of segments were available
