# Supplementary material for: Diversity of RNA viruses in the cosmopolitan monoxenous trypanosomatid Leptomonas pyrrhocoris
Source: BMC Biol. 2023 Sep 12;21:191. doi: 10.1186/s12915-023-01687-y (PMC10496375; doi:10.1186/s12915-023-01687-y)
Supplement: Supplementary file 3 — Additional file 3: Table S3. Analysis of the incompatibility of tree topologies for different ORFs in LeppyrTLV1. [file 12915_2023_1687_MOESM3_ESM.xlsx]

## Sheet: Sheet2
	data type	unlinked topologies1	linked topologies2	delta	chi-square	p-value
Maximum Likelihood	codons	-12485.4	-12686.5	201.113	402.226	4.54709e-88
	amino acids	-5708.45	-5781.08	72.633	145.266	2.85686e-32
	data type	unlinked topologies3	linked topologies3	delta	Bayes factor	Conclusion
Bayesian method	codons	-13555.2	-13563.1	7.93	2779.43	Very strong evidence
	amino acids	-6119.47	-6127.07	7.6	1998.2	Very strong evidence
1 sum of log likelihood values for the best trees for the three ORFs
2 log likelihood for the best partitioned tree
3 marginal log likelihood values estimated by stepping-stone algorithm
